# Supplementary material for: Perceived health effects of vaping among Hungarian adult e-cigarette-only and dual users: a cross-sectional internet survey
Source: BMC Public Health. 2019 Mar 13;19:302. doi: 10.1186/s12889-019-6629-0 (PMC6417163; doi:10.1186/s12889-019-6629-0)
Supplement: Supplementary file 1 — Survey questionnaire. An English language translation of the survey used to study the perceived health effects of vaping among Hungarian adult e-cigarette-only and dual users. (XLSX 14 kb) [file 12889_2019_6629_MOESM1_ESM.xlsx]

## Sheet: Munka1
Questionnaire
Question Nr.	Question	Response options
Socio-demographics
1	What is your gender?	male; female
2	How old are you?	(years)
3	What type of settlement do you live in?	capital;county seat; city; village
4	What is your highest level of education?	Less than eight classes in elementary school; elementary school; technical school; vocational school or high school with graduation certificate; college or university degree
5	How much is your monthly income?	less than 100,000 HUF; 100,001-200,000 HUF; 200,001-400,000 HUF, more than 400,001 HUF ; I do not want to answer for the question.
E-cigarette use
1	Do you use e-cigarette or combustible cigarette?	combustible cigarettes only; e-cigarettes only; both of them
2	How long have you been using an e-cigarette?	less than 6 month ago; 6–12 months ago; 1–2 years ago; more than 2 years ago
3	How often do you use an e-cigarette?	non-daily, 1–10 times a day, 11–19 times a day, ≥20 times a day
4	How many mg/ml of nicotine contains the e-cigarette refill e-liquid you are currently using?	nicotine-free; (indicated between 1-18 mg/ml); more than 18 mg/ml
5	How many mg/ml of nicotine contains the e-cigarette refill e-liquid when you started using an e-cigarette?	nicotine-free; (indicated between 1-18 mg/ml); more than 18 mg/ml
6	What kind of e-cigarette refill e-liquid do you use?	prefilled cartomisers; ready-to-use e-liquid; do-it-yourself e-liquid
7	What flavored e-liquid do you use? (You can choose more)	tobacco flavored; fruit flavored; dessert flavored; other flavoured
8	Which additive contains the e-liquid used for your e-cigarette?	PG-propylene glycol; VG-vegetable glycerin; PG-propylene glycol and VG-vegetable glycerin
9	What was the reason for initiating e-cigarette use? Indicate your response on a scale from 1 to 5.
9.1	To protect my own health by reducing smoking or quitting smoking	(1=not at all important reason; 5=very important reason)
9.2	To protect my family members from secondhand smoke exposure	(1=not at all important reason; 5=very important reason)
9.3	To avoid smoking ban in public places	(1=not at all important reason; 5=very important reason)
9.4	Due to economic reasons (e-cigarettes are cheaper)	(1=not at all important reason; 5=very important reason)
9.5	To enjoy the various flavors of e-liquids	(1=not at all important reason; 5=very important reason)
10	Where do you use your e-cigerette usually? You can choose multiple answers	at home; at my workplace, if it is permitted to use; on the street; in restaurants and nightclubs, if it is permitted to use; other
Perceived harm of e-cigarette use
	Indicated your agreement with the following statements on a scale ranging from 1 to 5.
1	Tobacco smoking is harmful to helath and the environment.	(1=not at all agree; 5=completely agree)
2	E-cigarettes are harmful to health and the environment.	(1=not at all agree; 5=completely agree)
3	The use of electronic cigarettes reduces passive smoking of people around me.	(1=not at all agree; 5=completely agree)
4	E-cigarette use is a safer way for nicotine intake.	(1=not at all agree; 5=completely agree)
5	Electronic cigarettes emit less carbon-monoxide than combustible cigarettes.	(1=not at all agree; 5=completely agree)
6	E-cigarettes are less harmful than combustible cigarette.	(1=not at all agree; 5=completely agree)
Combustible cigarette use
1	How many years have you been using combustible cigarettes?	less than 5 years; 5-10 years; 10-20 years; more than 20 years, I do not use combustible cigarettes
2	How many combustible cigarettes do you smoke a day?	less than 10 cigarettes; 10-20 cigarettes; 20-30 cigarettes; more than 30 cigerettes; none
3	How many combustible cigarettes did you smoke before you started using an e-cigarette?	none; few cigarettes per week; 1-10 cigarettes per day; 11-19 cigarettes per day; 20-29 cigarettes per day; more than 30 cigarettes per day
4	How many combustible cigarettes do you smoke since you started using an e-cigarette?	none; few cigarettes per week; 1-10 cigarettes per day; 11-19 cigarettes per day; 20-29 cigarettes per day; more than 30 cigarettes per day
5	How long did you smoke before you initiated e-cigarette use?	I have never smoked; 0-5 years; 6-10 years; 11-15 years; 16-20 years; more than 25 years
6	How many times have you tried to quit smoking?	never; once; twice; less than five times; more than five times
7	How did you try to quit smoking?	cessation counseling with a specialist, without pharmacotherapy; nicotine replacement therapy (patch, lozenge, chewing gum); varenicline pharmacotherapy; using an e-cigarette as a cessation aid; I have not used any cessation aid; other
Oral hygiene
1	How many decayed, filled and missing teeth do you have?	less than 5; 5-10; more than 10; I do not know
2	How many times do you wash your teeth a day?	1; 2; 3; more than 3 times
3	Do you use fluoride containing toothpaste?	yes; no; I do not know
4	Do you use sugar-free chewing gum?	yes;,almost every day; yes, rarely; no, I do not use it; I use sugar-containing chewing gum
5	How often do you eat sweets or sugary soft drinks?	several times a day; daily; 3-4 days a week; 1-2 days a week; rarely
6	What type of toothbrush do you use?	electronic toothbrush; conventional toothbrush; both of them
7	What other oral care devices do you use besides toothbrush and toothpaste? You can shoose multiple answers	nothing else; dental floss or interdental brush; mouthwash; other
8	How often do you visit your dentist?	more than twice a year; twice a year; once a year; less than once a year
Vaping-related adverse events
	Which of the following side effects have you experienced since using an e-cigarette?
1	Sore or dry mouth and throat	yes; no
2	Headache	yes; no
3	Gingivitis/gum bleeding	yes; no
4	Mouth or tongue sores/inflammation	yes; no
5	Black tongue	yes; no
6	Nose bleeding	yes; no
7	Cough	yes; no
8	Dizziness	yes; no
9	Sleepiness	yes; no
10	Sleeplessness	yes; no
11	Heart palpitations	yes; no
12	Breathing difficulties	yes; no
13	Allergy	yes; no
14	Chest pain	yes; no
15	No side effects	yes; no
	Did the above-mentioned symptoms resolve over time by using e-cigarette?	Completely resolved; Partially resolved; Completely unresolved
Changes in physiological functions
	Since using an e-cigarette, have you experienced changes in …
1	Physical status in general	worsened; no change; improved
2	Smell	worsened; no change; improved
3	Taste
4	Breathing	worsened; no change; improved
5	Appetite	worsened; no change; improved
6	Sexual performance	worsened; no change; improved
7	Mood	worsened; no change; improved
8	Memory	worsened; no change; improved
9	Quality of sleep	worsened; no change; improved
10	Stamina	worsened; no change; improved
